# Supplementary material for: Machine Learning Models Cannot Replace Screening Colonoscopy for the Prediction of Advanced Colorectal Adenoma
Source: J Pers Med. 2021 Sep 29;11(10):981. doi: 10.3390/jpm11100981 (PMC8538127; doi:10.3390/jpm11100981)
Supplement: Supplementary file 1 [file jpm-11-00981-s001.zip]

Archive with 1 entries (1 files):
- jpm-1371930-supplementary.pdf
